# Supplementary material for: (R)-2-Cyano-N-(1-phenyl­eth­yl)acetamide
Source: Acta Crystallogr Sect E Struct Rep Online. 2013 Apr 5;69(Pt 5):o653. doi: 10.1107/S1600536813008131 (PMC3647851; doi:10.1107/S1600536813008131)
Supplement: Supplementary file 1 [file e-69-0o653-sup1.cif]

##############################################################################
#                                                                            #
# This CIF contains the data in a paper accepted for publication in          #
# Acta Crystallographica Section E. It conforms to the requirements of       #
# Notes for Authors for Acta Crystallographica Section E, and has been       #
# peer reviewed under the auspices of the IUCr Commission on Journals.       #
#                                                                            #
# Full details of the Crystallographic Information File format               #
# are given in the paper "The Crystallographic Information File (CIF):       #
# a New Standard Archive File for Crystallography" by S. R. Hall, F. H.      #
# Allen and I. D. Brown [Acta Cryst. (1991), A47, 655-685].                  #
#                                                                            #
# The current version of the core CIF dictionary is obtainable from          #
# ftp://ftp.iucr.org/pub/cif_core.dic.                                       #
#                                                                            #
# Software is freely available for graphical display of the structure(s)     #
# in this CIF. For information consult the CIF software page                 #
# http://www.iucr.org/resources/cif/software.                                #
#                                                                            #
# This file may be used for bona fide research purposes within the           #
# scientific community so long as proper attribution is given to the journal # 
# article from which it was obtained.                                        #
#                                                                            #
##############################################################################
data_I
_audit_creation_method     SHELXL-97
_chemical_name_systematic
;
(<i>R</i>)-2-Cyano-<i>N</i>-(1-phenylethyl)acetamide
;
_chemical_name_common     ?
_chemical_formula_moiety     'C11 H12 N2 O'
_chemical_formula_sum     'C11 H12 N2 O'
_chemical_formula_iupac     'C11 H12 N2 O'
_chemical_formula_weight     188.23
_chemical_melting_point     ?
_symmetry_cell_setting     orthorhombic
_symmetry_space_group_name_H-M     'P 21 21 21'
_symmetry_space_group_name_HALL     'P 2ac 2ab'
loop_
    _symmetry_equiv_pos_as_xyz
    'x, y, z'
    '-x+1/2, -y, z+1/2'
    '-x, y+1/2, -z+1/2'
    'x+1/2, -y+1/2, -z'
_cell_length_a     4.75730(10)
_cell_length_b     11.1432(3)
_cell_length_c     19.3311(5)
_cell_angle_alpha     90.00
_cell_angle_beta     90.00
_cell_angle_gamma     90.00
_cell_volume     1024.77(4)
_cell_formula_units_Z     4
_cell_measurement_reflns_used     9923
_cell_measurement_theta_min     3.64
_cell_measurement_theta_max     29.08
_cell_measurement_temperature     293(2)
_exptl_crystal_description     block
_exptl_crystal_colour     white
_exptl_crystal_size_max     0.3
_exptl_crystal_size_mid     0.2
_exptl_crystal_size_min     0.2
_exptl_crystal_density_diffrn     1.220
_exptl_crystal_density_meas     ?
_exptl_crystal_density_method     'not measured'
_exptl_crystal_F_000     400
_exptl_absorpt_coefficient_mu     0.080
_exptl_absorpt_correction_type     multi-scan
_exptl_absorpt_process_details     '(CrysAlis PRO; Oxford Diffraction, 2010)'
_exptl_absorpt_correction_T_min     0.965
_exptl_absorpt_correction_T_max     1.000
_exptl_special_details
;
<i>CrysAlis PRO</i>, Oxford Diffraction Ltd., Version 1.171.34.40 (release
27--08-2010 CrysAlis171. NET) (compiled Aug 27 2010,11:50:40) Empirical
absorption correction using spherical harmonics, implemented in SCALE3 ABSPACK
scaling algorithm.
;
_diffrn_ambient_temperature     293(2)
_diffrn_radiation_type     MoK\a
_diffrn_radiation_wavelength     0.71073
_diffrn_radiation_source     'fine-focus sealed tube'
_diffrn_radiation_monochromator     graphite
_diffrn_measurement_device_type     'Oxford diffraction Xcalibur Sapphire3'
_diffrn_measurement_method     '\w scans'
_diffrn_detector_area_resol_mean     16.1049
_diffrn_reflns_number     21018
_diffrn_reflns_av_R_equivalents     0.0387
_diffrn_reflns_av_sigmaI/netI     0.0141
_diffrn_reflns_theta_min     3.65
_diffrn_reflns_theta_max     26.00
_diffrn_reflns_theta_full     26.00
_diffrn_measured_fraction_theta_max     0.998
_diffrn_measured_fraction_theta_full     0.998
_diffrn_reflns_limit_h_min     -5
_diffrn_reflns_limit_h_max     5
_diffrn_reflns_limit_k_min     -13
_diffrn_reflns_limit_k_max     13
_diffrn_reflns_limit_l_min     -23
_diffrn_reflns_limit_l_max     23
_diffrn_standards_number     0
_diffrn_standards_interval_count     0
_diffrn_standards_interval_time     0
_diffrn_standards_decay_%     .
_refine_special_details
;
Refinement of F^2^ against ALL reflections.  The weighted R-factor wR and
 goodness of fit S are based on F^2^, conventional R-factors R are based
 on F, with F set to zero for negative F^2^. The threshold expression of
 F^2^ > 2sigma(F^2^) is used only for calculating R-factors(gt) etc. and is
 not relevant to the choice of reflections for refinement.  R-factors based
 on F^2^ are statistically about twice as large as those based on F, and R-
 factors based on ALL data will be even larger.
;
_reflns_number_total     1201
_reflns_number_gt     1097
_reflns_threshold_expression     I>2sigma(I)
_refine_ls_structure_factor_coef     Fsqd
_refine_ls_matrix_type     full
_refine_ls_R_factor_all     0.0370
_refine_ls_R_factor_gt     0.0326
_refine_ls_wR_factor_gt     0.0767
_refine_ls_wR_factor_ref     0.0791
_refine_ls_goodness_of_fit_ref     1.038
_refine_ls_restrained_S_all     1.038
_refine_ls_number_reflns     1201
_refine_ls_number_parameters     128
_refine_ls_number_restraints     0
_refine_ls_hydrogen_treatment     constr
_refine_ls_weighting_scheme     calc
_refine_ls_weighting_details
         'calc w=1/[\s^2^(Fo^2^)+(0.0368P)^2^+0.1643P] where P=(Fo^2^+2Fc^2^)/3'
_atom_sites_solution_hydrogens     geom
_atom_sites_solution_primary     direct
_atom_sites_solution_secondary     difmap
_refine_ls_shift/su_max     0.000
_refine_ls_shift/su_mean     0.000
_refine_diff_density_max     0.104
_refine_diff_density_min     -0.127
_refine_ls_extinction_method     none
_refine_ls_extinction_coef     ?
loop_
    _atom_type_symbol
    _atom_type_description
    _atom_type_scat_dispersion_real
    _atom_type_scat_dispersion_imag
    _atom_type_scat_source
    'C' 'C' 0.0033 0.0016
                         'International Tables Vol C Tables 4.2.6.8 and 6.1.1.4'
    'H' 'H' 0.0000 0.0000
                         'International Tables Vol C Tables 4.2.6.8 and 6.1.1.4'
    'O' 'O' 0.0106 0.0060
                         'International Tables Vol C Tables 4.2.6.8 and 6.1.1.4'
    'N' 'N' 0.0061 0.0033
                         'International Tables Vol C Tables 4.2.6.8 and 6.1.1.4'
_computing_data_collection     'CrysAlis PRO (Oxford Diffraction, 2010)'
_computing_cell_refinement     'CrysAlis PRO (Oxford Diffraction, 2010)'
_computing_data_reduction     'CrysAlis RED (Oxford Diffraction, 2010)'
_computing_structure_solution     'SHELXS97 (Sheldrick, 2008)'
_computing_structure_refinement     'SHELXL97 (Sheldrick, 2008)'
_computing_molecular_graphics     'ORTEP-3 for Widows (Farrugia, 2012)'
_computing_publication_material     'PLATON (Spek, 2009)'
loop_
    _atom_site_type_symbol
    _atom_site_label
    _atom_site_fract_x
    _atom_site_fract_y
    _atom_site_fract_z
    _atom_site_U_iso_or_equiv
    _atom_site_adp_type
    _atom_site_calc_flag
    _atom_site_refinement_flags
    _atom_site_occupancy
    _atom_site_symmetry_multiplicity
    _atom_site_disorder_assembly
    _atom_site_disorder_group
    O O1 0.4540(3) 0.94357(13) 0.07761(7) 0.0500(4) Uani d . 1 1 . .
    N N1 0.3390(6) 1.1444(2) -0.05721(12) 0.0971(8) Uani d . 1 1 . .
    N N2 0.0251(3) 0.87304(13) 0.10524(7) 0.0381(4) Uani d . 1 1 . .
    H H2 -0.1530 0.8858 0.1031 0.046 Uiso calc R 1 1 . .
    C C1 0.2139(5) 1.10928(18) -0.01186(11) 0.0532(5) Uani d . 1 1 . .
    C C2 0.0562(4) 1.06274(17) 0.04640(10) 0.0438(4) Uani d . 1 1 . .
    H H2A -0.1319 1.0416 0.0313 0.053 Uiso calc R 1 1 . .
    H H2B 0.0398 1.1246 0.0815 0.053 Uiso calc R 1 1 . .
    C C3 0.1970(4) 0.95288(16) 0.07756(8) 0.0350(4) Uani d . 1 1 . .
    C C4 0.1256(4) 0.76346(15) 0.13946(9) 0.0392(4) Uani d . 1 1 . .
    H H4 0.3068 0.7823 0.1610 0.047 Uiso calc R 1 1 . .
    C C5 0.1777(6) 0.66621(19) 0.08589(11) 0.0667(7) Uani d . 1 1 . .
    H H5A 0.0050 0.6479 0.0625 0.100 Uiso calc R 1 1 . .
    H H5B 0.2471 0.5954 0.1084 0.100 Uiso calc R 1 1 . .
    H H5C 0.3139 0.6939 0.0529 0.100 Uiso calc R 1 1 . .
    C C6 -0.0760(4) 0.73086(16) 0.19678(8) 0.0371(4) Uani d . 1 1 . .
    C C7 -0.2066(5) 0.62085(18) 0.20201(11) 0.0527(5) Uani d . 1 1 . .
    H H7 -0.1722 0.5620 0.1689 0.063 Uiso calc R 1 1 . .
    C C8 -0.3899(5) 0.5972(2) 0.25659(13) 0.0670(7) Uani d . 1 1 . .
    H H8 -0.4768 0.5226 0.2595 0.080 Uiso calc R 1 1 . .
    C C9 -0.4434(5) 0.6819(2) 0.30565(12) 0.0675(7) Uani d . 1 1 . .
    H H9 -0.5676 0.6657 0.3416 0.081 Uiso calc R 1 1 . .
    C C10 -0.3132(6) 0.7905(2) 0.30156(11) 0.0640(6) Uani d . 1 1 . .
    H H10 -0.3473 0.8486 0.3351 0.077 Uiso calc R 1 1 . .
    C C11 -0.1309(4) 0.81478(19) 0.24787(10) 0.0514(5) Uani d . 1 1 . .
    H H11 -0.0427 0.8892 0.2459 0.062 Uiso calc R 1 1 . .
loop_
    _atom_site_aniso_label
    _atom_site_aniso_U_11
    _atom_site_aniso_U_22
    _atom_site_aniso_U_33
    _atom_site_aniso_U_12
    _atom_site_aniso_U_13
    _atom_site_aniso_U_23
    O1 0.0258(6) 0.0575(8) 0.0667(8) 0.0020(6) 0.0029(6) 0.0128(7)
    N1 0.1117(19) 0.0878(16) 0.0917(15) 0.0037(16) 0.0391(15) 0.0382(14)
    N2 0.0253(7) 0.0399(8) 0.0492(8) 0.0027(7) -0.0020(6) 0.0118(7)
    C1 0.0553(12) 0.0439(11) 0.0603(12) -0.0003(10) 0.0039(11) 0.0130(9)
    C2 0.0344(9) 0.0414(10) 0.0557(10) 0.0029(9) 0.0038(9) 0.0109(9)
    C3 0.0289(9) 0.0391(10) 0.0370(8) 0.0009(8) 0.0001(7) 0.0019(8)
    C4 0.0362(10) 0.0374(9) 0.0440(9) 0.0049(8) -0.0020(8) 0.0059(8)
    C5 0.0910(18) 0.0519(13) 0.0571(12) 0.0138(14) 0.0136(13) -0.0012(10)
    C6 0.0342(9) 0.0363(9) 0.0407(9) 0.0025(8) -0.0075(8) 0.0088(7)
    C7 0.0565(12) 0.0385(11) 0.0631(12) -0.0027(11) -0.0049(11) 0.0081(9)
    C8 0.0604(15) 0.0514(13) 0.0892(16) -0.0123(11) 0.0018(14) 0.0289(13)
    C9 0.0589(14) 0.0799(17) 0.0636(13) 0.0067(14) 0.0136(13) 0.0301(13)
    C10 0.0711(15) 0.0698(15) 0.0512(11) 0.0076(14) 0.0112(12) 0.0047(10)
    C11 0.0567(12) 0.0470(10) 0.0504(10) -0.0064(10) 0.0015(10) -0.0007(9)
_geom_special_details
;
 All esds (except the esd in the dihedral angle between two l.s. planes)
 are estimated using the full covariance matrix.  The cell esds are taken
 into account individually in the estimation of esds in distances, angles
 and torsion angles; correlations between esds in cell parameters are only
 used when they are defined by crystal symmetry.  An approximate (isotropic)
 treatment of cell esds is used for estimating esds involving l.s. planes.
;
loop_
    _geom_bond_atom_site_label_1
    _geom_bond_atom_site_label_2
    _geom_bond_site_symmetry_2
    _geom_bond_distance
    _geom_bond_publ_flag
    O1 C3 . 1.227(2) ?
    N1 C1 . 1.130(3) ?
    N2 C3 . 1.322(2) ?
    N2 C4 . 1.469(2) ?
    N2 H2 . 0.8600 ?
    C1 C2 . 1.449(3) ?
    C2 C3 . 1.520(2) ?
    C2 H2A . 0.9700 ?
    C2 H2B . 0.9700 ?
    C4 C6 . 1.510(2) ?
    C4 C5 . 1.519(3) ?
    C4 H4 . 0.9800 ?
    C5 H5A . 0.9600 ?
    C5 H5B . 0.9600 ?
    C5 H5C . 0.9600 ?
    C6 C7 . 1.378(3) ?
    C6 C11 . 1.385(3) ?
    C7 C8 . 1.394(3) ?
    C7 H7 . 0.9300 ?
    C8 C9 . 1.362(3) ?
    C8 H8 . 0.9300 ?
    C9 C10 . 1.362(4) ?
    C9 H9 . 0.9300 ?
    C10 C11 . 1.379(3) ?
    C10 H10 . 0.9300 ?
    C11 H11 . 0.9300 ?
loop_
    _geom_angle_atom_site_label_1
    _geom_angle_atom_site_label_2
    _geom_angle_atom_site_label_3
    _geom_angle_site_symmetry_1
    _geom_angle_site_symmetry_3
    _geom_angle
    _geom_angle_publ_flag
    C3 N2 C4 . . 122.72(14) ?
    C3 N2 H2 . . 118.6 ?
    C4 N2 H2 . . 118.6 ?
    N1 C1 C2 . . 179.1(3) ?
    C1 C2 C3 . . 111.60(16) ?
    C1 C2 H2A . . 109.3 ?
    C3 C2 H2A . . 109.3 ?
    C1 C2 H2B . . 109.3 ?
    C3 C2 H2B . . 109.3 ?
    H2A C2 H2B . . 108.0 ?
    O1 C3 N2 . . 124.01(18) ?
    O1 C3 C2 . . 120.49(17) ?
    N2 C3 C2 . . 115.47(15) ?
    N2 C4 C6 . . 108.88(14) ?
    N2 C4 C5 . . 109.82(15) ?
    C6 C4 C5 . . 115.61(16) ?
    N2 C4 H4 . . 107.4 ?
    C6 C4 H4 . . 107.4 ?
    C5 C4 H4 . . 107.4 ?
    C4 C5 H5A . . 109.5 ?
    C4 C5 H5B . . 109.5 ?
    H5A C5 H5B . . 109.5 ?
    C4 C5 H5C . . 109.5 ?
    H5A C5 H5C . . 109.5 ?
    H5B C5 H5C . . 109.5 ?
    C7 C6 C11 . . 117.61(18) ?
    C7 C6 C4 . . 123.66(17) ?
    C11 C6 C4 . . 118.72(16) ?
    C6 C7 C8 . . 120.4(2) ?
    C6 C7 H7 . . 119.8 ?
    C8 C7 H7 . . 119.8 ?
    C9 C8 C7 . . 120.9(2) ?
    C9 C8 H8 . . 119.6 ?
    C7 C8 H8 . . 119.6 ?
    C8 C9 C10 . . 119.4(2) ?
    C8 C9 H9 . . 120.3 ?
    C10 C9 H9 . . 120.3 ?
    C9 C10 C11 . . 120.2(2) ?
    C9 C10 H10 . . 119.9 ?
    C11 C10 H10 . . 119.9 ?
    C10 C11 C6 . . 121.52(19) ?
    C10 C11 H11 . . 119.2 ?
    C6 C11 H11 . . 119.2 ?
loop_
    _geom_torsion_atom_site_label_1
    _geom_torsion_atom_site_label_2
    _geom_torsion_atom_site_label_3
    _geom_torsion_atom_site_label_4
    _geom_torsion_site_symmetry_1
    _geom_torsion_site_symmetry_2
    _geom_torsion_site_symmetry_3
    _geom_torsion_site_symmetry_4
    _geom_torsion
    _geom_torsion_publ_flag
    C4 N2 C3 O1 . . . . 0.1(3) ?
    C4 N2 C3 C2 . . . . -178.11(15) ?
    C1 C2 C3 O1 . . . . 33.0(3) ?
    C1 C2 C3 N2 . . . . -148.74(17) ?
    C3 N2 C4 C6 . . . . 148.29(16) ?
    C3 N2 C4 C5 . . . . -84.2(2) ?
    N2 C4 C6 C7 . . . . 124.55(18) ?
    C5 C4 C6 C7 . . . . 0.4(3) ?
    N2 C4 C6 C11 . . . . -56.6(2) ?
    C5 C4 C6 C11 . . . . 179.27(18) ?
    C11 C6 C7 C8 . . . . 0.9(3) ?
    C4 C6 C7 C8 . . . . 179.84(18) ?
    C6 C7 C8 C9 . . . . 0.0(3) ?
    C7 C8 C9 C10 . . . . -0.7(4) ?
    C8 C9 C10 C11 . . . . 0.6(4) ?
    C9 C10 C11 C6 . . . . 0.4(3) ?
    C7 C6 C11 C10 . . . . -1.1(3) ?
    C4 C6 C11 C10 . . . . 179.93(18) ?
loop_
    _geom_hbond_atom_site_label_D
    _geom_hbond_atom_site_label_H
    _geom_hbond_atom_site_label_A
    _geom_hbond_site_symmetry_A
    _geom_hbond_distance_DH
    _geom_hbond_distance_HA
    _geom_hbond_distance_DA
    _geom_hbond_angle_DHA
    _geom_hbond_publ_flag
    N2 H2 O1 1_455 0.86 2.04 2.878(2) 165 yes
    C2 H2A O1 1_455 0.97 2.42 3.215(2) 138 yes
_iucr_refine_instructions_details
;
TITL SRI03 in P2(1)2(1)2(1)
CELL  0.71073   4.7573  11.1432  19.3311   90.000   90.000   90.000
ZERR     4.00   0.0001   0.0003   0.0005    0.000    0.000    0.000
LATT  -1
SYMM  1/2 - X, - Y, 1/2 + Z
SYMM  - X, 1/2 + Y, 1/2 - Z
SYMM  1/2 + X, 1/2 - Y, - Z
SFAC  C    H    O    N
UNIT  44   48   4    8
MERG   4
OMIT    -3.00  52.00
FMAP   2
PLAN   10
ACTA
BOND   $H
CONF
LIST   4
L.S.   3
WGHT    0.036800    0.164300
FVAR      12.26020
O1    3    0.454003    0.943572    0.077609    11.00000    0.02576    0.05751 =
         0.06667    0.01276    0.00288    0.00201
N1    4    0.339016    1.144354   -0.057215    11.00000    0.11169    0.08775 =
         0.09170    0.03815    0.03907    0.00368
N2    4    0.025074    0.873038    0.105240    11.00000    0.02529    0.03988 =
         0.04918    0.01180   -0.00199    0.00270
AFIX  43
H2    2   -0.153018    0.885768    0.103129    11.00000   -1.20000
AFIX   0
C1    1    0.213867    1.109277   -0.011856    11.00000    0.05528    0.04393 =
         0.06033    0.01302    0.00393   -0.00035
C2    1    0.056173    1.062737    0.046397    11.00000    0.03440    0.04142 =
         0.05572    0.01085    0.00379    0.00285
AFIX  23
H2A   2   -0.131906    1.041647    0.031307    11.00000   -1.20000
H2B   2    0.039799    1.124587    0.081476    11.00000   -1.20000
AFIX   0
C3    1    0.196955    0.952881    0.077564    11.00000    0.02893    0.03910 =
         0.03701    0.00191    0.00013    0.00095
C4    1    0.125611    0.763460    0.139456    11.00000    0.03623    0.03737 =
         0.04403    0.00589   -0.00204    0.00494
AFIX  13
H4    2    0.306814    0.782348    0.160972    11.00000   -1.20000
AFIX   0
C5    1    0.177687    0.666214    0.085887    11.00000    0.09102    0.05190 =
         0.05715   -0.00117    0.01357    0.01378
AFIX 137
H5A   2    0.004961    0.647899    0.062480    11.00000   -1.50000
H5B   2    0.247073    0.595381    0.108414    11.00000   -1.50000
H5C   2    0.313935    0.693911    0.052917    11.00000   -1.50000
AFIX   0
C6    1   -0.076025    0.730864    0.196776    11.00000    0.03417    0.03635 =
         0.04069    0.00885   -0.00754    0.00249
C7    1   -0.206571    0.620846    0.202013    11.00000    0.05648    0.03851 =
         0.06311    0.00810   -0.00489   -0.00265
AFIX  43
H7    2   -0.172184    0.562031    0.168947    11.00000   -1.20000
AFIX   0
C8    1   -0.389874    0.597216    0.256595    11.00000    0.06040    0.05144 =
         0.08919    0.02886    0.00178   -0.01231
AFIX  43
H8    2   -0.476787    0.522634    0.259545    11.00000   -1.20000
AFIX   0
C9    1   -0.443374    0.681888    0.305653    11.00000    0.05890    0.07985 =
         0.06364    0.03006    0.01363    0.00668
AFIX  43
H9    2   -0.567613    0.665696    0.341605    11.00000   -1.20000
AFIX   0
C10   1   -0.313168    0.790538    0.301563    11.00000    0.07105    0.06979 =
         0.05116    0.00473    0.01119    0.00760
AFIX  43
H10   2   -0.347320    0.848578    0.335097    11.00000   -1.20000
AFIX   0
C11   1   -0.130863    0.814781    0.247869    11.00000    0.05672    0.04698 =
         0.05039   -0.00073    0.00151   -0.00641
AFIX  43
H11   2   -0.042731    0.889202    0.245930    11.00000   -1.20000
HKLF 4
END
;
data_global
_journal_date_recd_electronic     2013-03-04
_journal_date_accepted     2013-03-25
_journal_name_full     'Acta Crystallographica, Section E'
_journal_year     2013
_journal_volume     69
_journal_issue      5
_journal_page_first     o653
_journal_page_last     o653
_journal_paper_category     QO
_journal_paper_doi     10.1107/S1600536813008131
_journal_coeditor_code     GK2561
_publ_contact_author_name     'Sridhar, M. A.'
_publ_contact_author_address
;
Department of Studies in Physics Manasagangotri
University of Mysore, Mysore 570 006
India
;
_publ_contact_author_email     'mas@physics.uni-mysore.ac.in'
_publ_contact_author_fax     '+918212419363'
_publ_contact_author_phone     '+918212419333'
_publ_section_title
;
(<i>R</i>)-2-Cyano-<i>N</i>-(1-phenylethyl)acetamide
;
loop_
    _publ_author_name
    _publ_author_footnote
    _publ_author_address
    'Kumar, Mohan' .
;
Department of Studies in Physics, Manasagangotri,
University of Mysore, Mysore 570 006, India
;
    'Madhukar, B. S.' .
;
Department of Chemistry, Yuvarajas College,
University of Mysore, Mysore 570005,
India
;
    'Sridhar, M. A.' .
;
Department of Studies in Physics, Manasagangotri,
University of Mysore, Mysore 570 006, India
;
    'Bhadregowda, D.G. ' .
;
Department of Chemistry, Yuvarajas College,
University of Mysore, Mysore 570005,
India
;
    'Kapoor, Kamini' .
;
X-ray Crystallography Laboratory,
Post-Graduate Department of Physics & Electronics,
University of Jammu, Jammu Tawi 180 006, India
;
    'Gupta, Vivek K.' .
;
X-ray Crystallography Laboratory,
Post-Graduate Department of Physics & Electronics,
University of Jammu, Jammu Tawi 180 006, India
;
    'Rajni Kant' .
;
X-ray Crystallography Laboratory,
Post-Graduate Department of Physics & Electronics,
University of Jammu, Jammu Tawi 180 006, India
;
