# Supplementary material for: (R)-2-Cyano-N-(1-phenyl­eth­yl)acetamide
Source: Acta Crystallogr Sect E Struct Rep Online. 2013 Apr 5;69(Pt 5):o653. doi: 10.1107/S1600536813008131 (PMC3647851; doi:10.1107/S1600536813008131)
Supplement: Supplementary file 2 [file e-69-0o653-Isup2.hkl]

#
# h,k,l, Fc-squared, Fo-squared, sigma(Fo-squared) and status flag
#
data_I
_shelx_title ' SRI03 in P2(1)2(1)2(1)'
_shelx_refln_list_code          4
_shelx_F_calc_maximum       81.66
_exptl_crystal_F_000       400.00
_reflns_d_resolution_high  0.8107
 
loop_
 _symmetry_equiv_pos_as_xyz
 'x, y, z'
 '-x+1/2, -y, z+1/2'
 '-x, y+1/2, -z+1/2'
 'x+1/2, -y+1/2, -z'
 
_cell_length_a     4.7573
_cell_length_b    11.1432
_cell_length_c    19.3311
_cell_angle_alpha  90.000
_cell_angle_beta   90.000
_cell_angle_gamma  90.000
 
_shelx_F_squared_multiplier     1.000
 
loop_
 _refln_index_h
 _refln_index_k
 _refln_index_l
 _refln_F_squared_calc
 _refln_F_squared_meas
 _refln_F_squared_sigma
 _refln_observed_status
   2   0   0      110.63      120.35      1.56 o
   4   0   0        0.07       -0.06      0.55 o
   1   1   0     3807.67     3760.77     14.79 o
   2   1   0      208.78      198.47      1.39 o
   3   1   0      201.63      216.89      2.01 o
   4   1   0       25.07       21.74      0.93 o
   5   1   0      127.55      132.06      5.12 o
   0   2   0     1205.63     1145.95      4.95 o
   1   2   0      345.08      332.31      1.71 o
   2   2   0       71.64       77.69      0.92 o
   3   2   0        6.93        8.25      0.44 o
   4   2   0      125.03      119.54      2.42 o
   5   2   0        3.24        3.42      1.18 o
   1   3   0       49.44       41.18      0.62 o
   2   3   0       44.90       45.98      0.81 o
   3   3   0        6.66        7.76      0.56 o
   4   3   0        1.67        0.10      0.62 o
   5   3   0        8.47        6.57      1.13 o
   0   4   0     1990.92     2031.32     27.12 o
   1   4   0     1123.78     1169.66      9.08 o
   2   4   0       25.17       28.57      0.76 o
   3   4   0      210.38      207.80      2.74 o
   4   4   0       70.89       68.69      2.25 o
   5   4   0       10.61       12.15      1.57 o
   1   5   0     1198.36     1232.30      9.58 o
   2   5   0       81.14       84.75      1.41 o
   3   5   0        7.09        8.50      0.70 o
   4   5   0      351.51      369.59      5.62 o
   5   5   0        1.32        1.19      1.00 o
   0   6   0      234.19      260.83      4.77 o
   1   6   0      517.35      549.50      5.57 o
   2   6   0       39.50       38.25      1.26 o
   3   6   0      289.89      294.53      3.87 o
   4   6   0        3.19        2.68      0.75 o
   5   6   0        4.05        3.19      1.02 o
   1   7   0        8.81        6.70      0.89 o
   2   7   0        1.85        2.04      0.63 o
   3   7   0      128.65      117.67      3.30 o
   4   7   0       88.46       92.44      3.28 o
   5   7   0        5.23        6.26      1.98 o
   0   8   0        2.80        5.41      1.49 o
   1   8   0        1.45        1.94      1.09 o
   2   8   0        9.28        7.60      1.11 o
   3   8   0        4.02        3.40      0.89 o
   4   8   0        1.01       -2.28      1.55 o
   1   9   0       80.59       73.55      3.23 o
   2   9   0       23.45       22.34      1.96 o
   3   9   0        0.15        1.57      1.00 o
   4   9   0        0.06       -1.52      1.33 o
   0  10   0       44.14       44.94      3.36 o
   1  10   0        7.84       10.84      1.61 o
   2  10   0       27.78       35.50      2.41 o
   3  10   0       23.43       21.38      1.89 o
   4  10   0        1.09        0.52      1.51 o
   1  11   0       95.51       99.20      4.97 o
   2  11   0        1.03        6.58      1.67 o
   3  11   0        9.70       11.43      1.71 o
   0  12   0       35.07       30.35      3.25 o
   1  12   0       52.57       57.78      3.28 o
   2  12   0        1.24        2.11      1.23 o
   1  13   0        2.26        4.62      1.44 o
   1   0   1      584.05      549.81      2.10 o
   2   0   1        6.85        8.38      0.28 o
   3   0   1      119.57      124.39      1.53 o
   4   0   1       38.50       38.92      1.19 o
   5   0   1        1.09       -0.30      1.03 o
   1   1   1      954.54      945.23      3.38 o
   2   1   1      132.08      151.09      0.87 o
   3   1   1       83.66       82.94      0.86 o
   4   1   1       43.29       42.66      0.86 o
   5   1   1       21.12       19.80      1.42 o
   0   2   1       49.29       46.18      0.56 o
   1   2   1     1225.76     1272.07      5.38 o
   2   2   1       21.12       25.59      0.40 o
   3   2   1       28.87       30.15      0.52 o
   4   2   1       18.83       18.34      0.67 o
   5   2   1       46.69       46.32      1.95 o
   0   3   1        8.51        8.21      0.62 o
   1   3   1       12.82       14.36      0.28 o
   2   3   1       88.53       95.16      0.86 o
   3   3   1      166.91      169.82      1.58 o
   4   3   1       42.29       43.17      1.08 o
   5   3   1       27.24       27.19      1.51 o
   0   4   1       54.98       61.39      1.20 o
   1   4   1      217.97      222.69      1.86 o
   2   4   1      151.58      160.63      1.22 o
   3   4   1        3.17        2.47      0.36 o
   4   4   1       61.19       66.14      1.48 o
   5   4   1       58.10       57.09      2.20 o
   0   5   1      416.22      406.30      4.18 o
   1   5   1      175.92      191.94      1.74 o
   2   5   1       36.99       38.61      0.71 o
   3   5   1       16.26       15.45      0.65 o
   4   5   1        5.69        9.37      0.80 o
   5   5   1        5.08        3.84      0.81 o
   0   6   1      221.23      229.94      2.51 o
   1   6   1      420.72      429.83      3.08 o
   2   6   1      238.54      260.81      2.35 o
   3   6   1       26.68       27.54      0.92 o
   4   6   1        8.55        6.69      0.72 o
   5   6   1        4.11        3.74      0.94 o
   0   7   1       22.71       20.94      1.46 o
   1   7   1       22.72       25.96      0.86 o
   2   7   1      120.18      115.17      1.82 o
   3   7   1      105.76      106.17      1.94 o
   4   7   1        7.52        9.31      0.92 o
   5   7   1        2.41        4.34      1.15 o
   0   8   1       20.47       20.72      1.46 o
   1   8   1      126.96      127.50      1.97 o
   2   8   1        9.52        8.67      0.78 o
   3   8   1       23.93       25.28      1.24 o
   4   8   1       12.95       10.01      1.35 o
   0   9   1       78.41       83.37      2.93 o
   1   9   1       85.23       88.04      2.40 o
   2   9   1       79.72       82.02      2.20 o
   3   9   1       23.36       19.40      1.31 o
   4   9   1        2.87        2.73      1.01 o
   0  10   1        2.14        3.73      1.21 o
   1  10   1       43.69       43.86      1.86 o
   2  10   1        9.91       11.62      1.11 o
   3  10   1       21.19       20.67      1.30 o
   4  10   1        2.92        2.34      1.30 o
   0  11   1        9.58        9.27      1.42 o
   1  11   1       42.79       44.09      1.99 o
   2  11   1      130.54      125.02      3.16 o
   3  11   1        1.46        5.81      1.05 o
   0  12   1        2.23        1.97      1.19 o
   1  12   1       13.92       17.11      1.46 o
   2  12   1        1.37        2.56      0.97 o
   0  13   1        1.87        3.22      1.26 o
   1  13   1        1.39        3.02      1.06 o
   1   0   2     1884.31     1753.23      7.81 o
   2   0   2        3.31        3.59      0.25 o
   3   0   2      253.42      265.37      2.83 o
   4   0   2      128.69      126.30      2.04 o
   5   0   2       30.77       32.90      2.21 o
   1   1   2     2665.54     2560.59      6.73 o
   2   1   2     1200.09     1235.63      4.13 o
   3   1   2       57.30       51.92      0.69 o
   4   1   2       45.54       39.25      0.82 o
   5   1   2       23.63       20.54      1.35 o
   0   2   2     5134.41     4775.52     19.84 o
   1   2   2     1332.23     1342.38      4.38 o
   2   2   2      120.79      125.58      0.85 o
   3   2   2       51.35       46.02      0.70 o
   4   2   2        1.17        0.79      0.31 o
   5   2   2       63.98       60.30      2.17 o
   0   3   2     1161.56     1159.60      7.16 o
   1   3   2      663.53      695.44      4.30 o
   2   3   2      639.27      667.04      2.40 o
   3   3   2       23.76       21.30      0.54 o
   4   3   2      148.87      151.45      2.01 o
   5   3   2       74.76       80.70      2.53 o
   0   4   2      385.68      419.19      4.32 o
   1   4   2      628.43      668.07      3.60 o
   2   4   2        3.88        4.00      0.33 o
   3   4   2       72.27       69.75      1.05 o
   4   4   2      246.87      260.07      3.02 o
   5   4   2       25.83       27.04      1.51 o
   0   5   2       80.59       82.41      1.16 o
   1   5   2      292.37      272.86      2.35 o
   2   5   2      202.90      202.04      1.66 o
   3   5   2      240.51      245.14      2.20 o
   4   5   2       12.50       11.61      0.77 o
   5   5   2       33.23       38.25      1.98 o
   0   6   2        2.67        2.26      0.65 o
   1   6   2       93.66       97.28      1.33 o
   2   6   2       12.77       11.53      0.50 o
   3   6   2       52.89       50.66      1.34 o
   4   6   2       45.80       44.12      1.54 o
   5   6   2        0.67        1.51      0.86 o
   0   7   2      153.20      143.41      2.43 o
   1   7   2      152.69      155.18      1.96 o
   2   7   2       48.36       43.87      1.23 o
   3   7   2       26.57       28.13      1.07 o
   4   7   2       53.15       52.56      1.96 o
   5   7   2        7.11       11.15      1.54 o
   0   8   2       22.80       21.11      1.66 o
   1   8   2      103.48      107.12      1.98 o
   2   8   2       54.49       55.03      1.51 o
   3   8   2        8.87        7.41      0.80 o
   4   8   2        8.03        7.67      1.01 o
   0   9   2       40.56       39.25      2.06 o
   1   9   2       73.72       76.61      2.01 o
   2   9   2       33.85       33.72      1.47 o
   3   9   2       51.64       47.62      1.87 o
   4   9   2        5.40        5.17      1.08 o
   0  10   2      157.26      147.12      4.08 o
   1  10   2      130.27      129.26      3.05 o
   2  10   2       63.34       60.19      2.02 o
   3  10   2        4.28        4.62      0.93 o
   0  11   2       45.56       50.67      2.86 o
   1  11   2       12.18       12.93      1.23 o
   2  11   2        0.43        1.41      0.86 o
   3  11   2        7.43        9.60      1.25 o
   0  12   2        3.23        3.72      1.36 o
   1  12   2        9.57        9.85      1.17 o
   2  12   2        4.31        6.13      1.00 o
   0  13   2        4.55        3.76      1.32 o
   1  13   2        9.69       12.74      1.31 o
   1   0   3     1870.41     1744.70      8.18 o
   2   0   3      350.76      346.85      2.61 o
   3   0   3      105.32      113.78      1.62 o
   4   0   3        0.44        1.00      0.40 o
   5   0   3       23.07       24.36      1.50 o
   0   1   3     1959.83     1907.22      7.23 o
   1   1   3     6668.66     6423.68     19.17 o
   2   1   3      259.53      272.56      1.68 o
   3   1   3      181.97      193.13      1.48 o
   4   1   3        6.64        6.97      0.40 o
   5   1   3        1.71        1.21      0.61 o
   0   2   3     3016.71     3017.88     14.33 o
   1   2   3     1624.05     1684.27      6.78 o
   2   2   3      119.75      134.10      1.09 o
   3   2   3       57.82       57.16      0.86 o
   4   2   3       49.87       47.91      0.99 o
   5   2   3        3.40        3.65      0.70 o
   0   3   3      610.75      632.79      4.96 o
   1   3   3      347.99      350.08      1.92 o
   2   3   3      217.81      225.19      1.47 o
   3   3   3        5.85        5.72      0.32 o
   4   3   3      171.00      175.16      2.03 o
   5   3   3       12.35       11.00      0.88 o
   0   4   3     1930.42     1944.96     17.63 o
   1   4   3      804.53      854.89      4.49 o
   2   4   3       93.90      102.26      1.19 o
   3   4   3       90.10       88.84      1.27 o
   4   4   3       40.63       42.28      1.25 o
   5   4   3       10.92       10.73      0.95 o
   0   5   3       97.74      114.39      1.68 o
   1   5   3       26.61       29.80      0.63 o
   2   5   3      133.06      136.78      1.27 o
   3   5   3      127.76      128.73      1.96 o
   4   5   3       36.71       33.58      1.24 o
   5   5   3        7.06        7.68      0.94 o
   0   6   3      162.07      175.60      1.91 o
   1   6   3       22.19       21.14      0.61 o
   2   6   3        9.38        8.00      0.42 o
   3   6   3       59.85       58.30      1.49 o
   4   6   3        0.16        0.88      0.66 o
   5   6   3        8.24        9.48      1.17 o
   0   7   3      601.86      614.03      3.89 o
   1   7   3       71.67       74.85      1.32 o
   2   7   3        5.91        5.65      0.62 o
   3   7   3       38.46       40.23      1.30 o
   4   7   3       23.31       23.84      1.31 o
   0   8   3        4.47        2.56      0.54 o
   1   8   3      175.57      172.99      2.62 o
   2   8   3        7.77        8.28      0.81 o
   3   8   3       32.04       32.58      1.30 o
   4   8   3       30.14       29.42      1.58 o
   0   9   3      124.92      123.58      3.74 o
   1   9   3        7.32        5.38      0.73 o
   2   9   3        2.15        2.11      0.67 o
   3   9   3        5.64        5.89      0.84 o
   4   9   3       18.36       15.84      1.38 o
   0  10   3      213.84      213.72      5.20 o
   1  10   3       72.60       68.01      2.27 o
   2  10   3       15.17       16.96      1.19 o
   3  10   3       25.01       28.01      1.62 o
   0  11   3        0.00        3.94      1.42 o
   1  11   3        0.85        1.36      0.94 o
   2  11   3       13.77       14.39      1.27 o
   3  11   3        0.76        2.25      0.93 o
   0  12   3       15.49       18.10      1.94 o
   1  12   3        1.88        1.81      0.95 o
   2  12   3        6.81        7.76      1.14 o
   0  13   3        0.25        0.88      1.35 o
   1  13   3        0.45        1.73      1.03 o
   0   0   4      216.21      219.08      2.50 o
   1   0   4      268.26      270.31      1.37 o
   2   0   4      152.52      159.02      1.78 o
   3   0   4      106.43      107.28      2.75 o
   4   0   4       29.81       31.20      1.39 o
   5   0   4      103.10      107.63      3.33 o
   0   1   4     2423.54     2335.61      9.28 o
   1   1   4     2582.32     2527.79      8.00 o
   2   1   4      545.00      561.86      2.96 o
   3   1   4       27.83       26.29      0.56 o
   4   1   4       47.81       40.95      1.11 o
   5   1   4       15.02       12.82      0.94 o
   0   2   4       19.43       16.05      0.49 o
   1   2   4      734.06      726.33      3.10 o
   2   2   4      598.09      596.95      2.75 o
   3   2   4       38.08       36.98      0.65 o
   4   2   4       60.27       60.56      1.30 o
   5   2   4       48.41       46.60      1.63 o
   0   3   4     1785.80     1796.68     10.47 o
   1   3   4      106.59      107.60      0.78 o
   2   3   4      156.12      166.78      1.33 o
   3   3   4      101.25       98.68      1.26 o
   4   3   4       20.60       22.41      0.84 o
   5   3   4        1.32        2.21      0.62 o
   0   4   4      199.19      203.12      2.01 o
   1   4   4        4.71        4.66      0.31 o
   2   4   4      196.19      207.27      1.61 o
   3   4   4       55.54       61.08      1.09 o
   4   4   4       86.51       87.54      1.68 o
   5   4   4        4.90        5.89      0.74 o
   0   5   4      176.08      185.53      2.37 o
   1   5   4      990.55     1065.72      3.93 o
   2   5   4       51.39       43.57      0.76 o
   3   5   4      149.41      149.82      2.01 o
   4   5   4        5.44        4.74      0.63 o
   5   5   4       25.09       22.93      1.30 o
   0   6   4        0.10        1.12      0.42 o
   1   6   4       68.23       69.62      1.08 o
   2   6   4        4.47        5.13      0.39 o
   3   6   4      101.30      103.35      2.00 o
   4   6   4      252.55      262.39      3.64 o
   5   6   4       43.43       43.06      2.05 o
   0   7   4      549.10      517.09      4.98 o
   1   7   4       64.09       60.79      0.97 o
   2   7   4       12.84       15.36      0.67 o
   3   7   4       99.81       99.41      1.93 o
   4   7   4        4.38        4.30      0.77 o
   0   8   4       38.19       32.49      1.22 o
   1   8   4       24.20       24.44      0.90 o
   2   8   4       61.07       53.59      1.58 o
   3   8   4       12.71       12.25      0.88 o
   4   8   4        9.41        9.48      0.98 o
   0   9   4        0.86        1.03      0.43 o
   1   9   4       20.41       22.90      1.12 o
   2   9   4       21.97       18.18      1.06 o
   3   9   4       11.01        9.47      0.97 o
   4   9   4        1.05        0.46      0.90 o
   0  10   4      143.19      128.11      4.07 o
   1  10   4      122.96      116.70      2.81 o
   2  10   4        5.34        7.66      0.85 o
   3  10   4       17.20       14.97      1.22 o
   0  11   4      172.28      170.80      4.92 o
   1  11   4       24.67       26.24      1.52 o
   2  11   4        4.53        5.30      0.96 o
   3  11   4       22.24       23.14      1.71 o
   0  12   4        2.03        3.90      1.83 o
   1  12   4       23.46       22.36      1.51 o
   2  12   4       25.01       29.90      1.71 o
   0  13   4        2.38        3.16      1.43 o
   1  13   4        3.65        3.13      1.16 o
   1   0   5       57.76       52.22      0.74 o
   2   0   5     1164.51     1192.64      7.19 o
   3   0   5       77.81       79.82      2.33 o
   4   0   5        5.42        4.75      0.62 o
   5   0   5        7.60        5.71      0.98 o
   0   1   5     3311.18     3176.22     13.73 o
   1   1   5       34.43       26.79      0.39 o
   2   1   5       64.71       63.81      0.69 o
   3   1   5      104.09      107.26      1.53 o
   4   1   5       28.11       25.82      0.91 o
   5   1   5       14.51       13.54      0.91 o
   0   2   5      110.04      119.46      1.13 o
   1   2   5      121.21      120.48      0.81 o
   2   2   5      584.17      605.64      3.04 o
   3   2   5      121.68      119.94      1.35 o
   4   2   5       79.32       76.67      1.57 o
   5   2   5       39.79       38.40      1.52 o
   0   3   5     1084.02     1142.64      7.55 o
   1   3   5      896.71      949.00      4.08 o
   2   3   5      364.59      384.06      2.13 o
   3   3   5      306.31      297.78      2.05 o
   4   3   5       27.20       28.80      0.94 o
   5   3   5       11.77       10.39      0.82 o
   0   4   5       44.81       48.46      0.93 o
   1   4   5      611.12      635.07      2.74 o
   2   4   5       75.09       80.70      1.01 o
   3   4   5       13.02       12.68      0.63 o
   4   4   5       33.73       35.58      1.15 o
   5   4   5        8.84       10.75      0.95 o
   0   5   5        0.33        0.81      0.46 o
   1   5   5       42.41       39.24      0.81 o
   2   5   5       93.92      101.35      1.32 o
   3   5   5       19.92       21.97      0.88 o
   4   5   5        0.43        0.45      0.55 o
   5   5   5       15.42       14.48      1.05 o
   0   6   5       25.04       27.61      1.13 o
   1   6   5      256.03      257.41      2.17 o
   2   6   5       14.49       13.80      0.55 o
   3   6   5       74.29       77.35      1.63 o
   4   6   5        0.73        3.10      0.68 o
   5   6   5        4.54        4.52      0.83 o
   0   7   5      237.26      235.95      3.15 o
   1   7   5       88.96       95.06      1.52 o
   2   7   5       29.10       34.39      0.96 o
   3   7   5       37.70       37.70      1.31 o
   4   7   5        0.43        1.00      0.69 o
   0   8   5       94.13       94.90      1.97 o
   1   8   5       75.62       75.59      1.29 o
   2   8   5        9.60        6.85      0.64 o
   3   8   5       26.66       27.11      1.26 o
   4   8   5       53.69       56.93      2.16 o
   0   9   5        2.36        3.68      0.90 o
   1   9   5      109.59      112.00      2.29 o
   2   9   5       35.90       32.14      1.31 o
   3   9   5       15.62       14.02      0.96 o
   4   9   5        0.55        1.13      0.82 o
   0  10   5        4.85        5.62      1.37 o
   1  10   5        6.14        6.82      0.97 o
   2  10   5        1.46        1.05      0.69 o
   3  10   5        7.05        8.07      1.10 o
   0  11   5        0.13        0.35      1.13 o
   1  11   5       11.46       11.54      1.17 o
   2  11   5       12.28       13.08      1.17 o
   3  11   5        2.97        2.88      1.13 o
   0  12   5        7.45        7.51      1.55 o
   1  12   5        3.04        3.91      0.97 o
   2  12   5        0.44        2.47      1.03 o
   0  13   5        0.92        0.27      2.13 o
   1  13   5        3.80        5.05      1.18 o
   0   0   6     4201.53     4256.20     37.36 o
   1   0   6      415.19      452.03      2.55 o
   2   0   6      259.53      263.10      2.17 o
   3   0   6        3.29        2.32      0.43 o
   4   0   6        2.75        0.62      0.61 o
   5   0   6        5.25        4.40      0.96 o
   0   1   6       67.41       66.73      0.90 o
   1   1   6       58.13       56.68      0.55 o
   2   1   6      153.54      141.94      1.08 o
   3   1   6      121.17      120.20      1.48 o
   4   1   6       19.41       19.34      0.79 o
   5   1   6       24.11       22.74      1.19 o
   0   2   6     1386.81     1406.07      9.62 o
   1   2   6      232.42      236.50      1.27 o
   2   2   6      125.26      112.33      0.95 o
   3   2   6      278.52      275.99      2.42 o
   4   2   6       32.35       33.60      1.08 o
   5   2   6       14.67       13.41      0.93 o
   0   3   6     1660.43     1688.80      9.05 o
   1   3   6     1125.95     1170.45      4.14 o
   2   3   6      235.71      237.35      1.51 o
   3   3   6      141.32      138.45      1.37 o
   4   3   6      103.79      107.54      1.87 o
   5   3   6        0.93        1.30      0.61 o
   0   4   6      626.81      663.21      4.55 o
   1   4   6      171.82      190.82      1.40 o
   2   4   6      128.54      136.72      1.31 o
   3   4   6      213.76      204.64      2.11 o
   4   4   6      140.86      143.48      2.31 o
   5   4   6        8.21        8.03      0.83 o
   0   5   6        0.51        0.41      0.39 o
   1   5   6       72.59       79.72      1.15 o
   2   5   6       35.73       34.57      0.81 o
   3   5   6      196.25      190.23      2.44 o
   4   5   6       62.14       59.28      1.54 o
   5   5   6        3.11        2.98      0.71 o
   0   6   6       55.73       59.83      1.49 o
   1   6   6      175.16      173.70      1.90 o
   2   6   6       86.11       79.26      1.19 o
   3   6   6       65.59       66.25      1.52 o
   4   6   6       20.42       20.38      1.11 o
   5   6   6        0.20        0.79      0.80 o
   0   7   6       51.50       55.80      2.02 o
   1   7   6        9.72        7.53      0.54 o
   2   7   6       71.58       70.48      1.45 o
   3   7   6        8.56        8.81      0.74 o
   4   7   6       49.96       52.71      2.02 o
   0   8   6      165.73      159.73      2.81 o
   1   8   6      205.53      203.37      2.10 o
   2   8   6       27.20       28.98      1.12 o
   3   8   6       34.86       34.38      1.47 o
   4   8   6        4.85        5.84      0.89 o
   0   9   6      416.73      382.20      4.54 o
   1   9   6       30.07       29.40      1.22 o
   2   9   6       19.99       17.31      1.00 o
   3   9   6        2.10        2.97      1.01 o
   4   9   6        1.55        2.11      0.91 o
   0  10   6       58.18       60.48      2.62 o
   1  10   6       34.46       36.71      1.67 o
   2  10   6       10.95       11.17      0.89 o
   3  10   6        8.21        9.77      1.40 o
   0  11   6       65.26       57.24      2.97 o
   1  11   6       35.18       36.88      1.76 o
   2  11   6        5.19        6.31      0.96 o
   3  11   6       15.57       16.37      1.44 o
   0  12   6        0.28       -0.10      1.39 o
   1  12   6       10.92       10.42      1.19 o
   2  12   6       17.62       20.60      1.67 o
   0  13   6        0.68        2.49      2.14 o
   1  13   6        7.95        9.10      1.24 o
   1   0   7       27.70       26.16      0.62 o
   2   0   7      788.64      815.85      5.04 o
   3   0   7       11.31       12.84      0.67 o
   4   0   7       38.85       37.56      1.72 o
   5   0   7       32.92       35.52      1.98 o
   0   1   7       16.52       20.14      0.58 o
   1   1   7      417.50      412.74      1.97 o
   2   1   7      266.12      269.29      1.59 o
   3   1   7       17.96       19.43      0.65 o
   4   1   7       33.22       30.89      1.07 o
   5   1   7       40.30       41.93      1.63 o
   0   2   7      463.28      459.04      4.81 o
   1   2   7      470.33      467.87      1.97 o
   2   2   7      732.74      750.94      3.33 o
   3   2   7       60.34       55.37      0.90 o
   4   2   7       36.26       35.60      1.18 o
   5   2   7       10.74        8.45      0.83 o
   0   3   7     1184.94     1201.15      8.03 o
   1   3   7      131.32      135.97      1.06 o
   2   3   7      240.15      227.66      1.64 o
   3   3   7      112.17      103.17      1.38 o
   4   3   7       69.45       73.00      1.68 o
   5   3   7       12.18       14.11      1.02 o
   0   4   7        6.59        4.90      0.41 o
   1   4   7      475.14      486.51      2.34 o
   2   4   7       23.74       21.39      0.54 o
   3   4   7      102.14      102.42      1.58 o
   4   4   7       67.81       68.43      1.63 o
   5   4   7        7.04        7.21      0.79 o
   0   5   7       44.48       33.19      0.90 o
   1   5   7       44.40       50.79      0.94 o
   2   5   7       64.08       61.83      1.00 o
   3   5   7       64.18       64.28      1.43 o
   4   5   7       13.85       14.64      0.90 o
   5   5   7       13.48       12.06      1.04 o
   0   6   7      104.51      111.60      1.84 o
   1   6   7      211.53      213.40      2.21 o
   2   6   7       81.55       83.73      1.32 o
   3   6   7       19.81       20.55      0.89 o
   4   6   7       25.92       23.90      1.12 o
   0   7   7       33.39       33.58      1.26 o
   1   7   7        5.73        4.87      0.67 o
   2   7   7       30.14       30.20      0.99 o
   3   7   7       48.10       43.77      1.40 o
   4   7   7       40.74       37.90      1.72 o
   0   8   7        6.92        7.43      0.78 o
   1   8   7       22.88       21.75      0.99 o
   2   8   7       69.31       67.05      1.67 o
   3   8   7       50.05       52.29      1.88 o
   4   8   7       23.50       24.39      1.47 o
   0   9   7       11.22       13.54      1.27 o
   1   9   7       17.90       17.78      1.00 o
   2   9   7        1.65        1.32      0.60 o
   3   9   7       38.71       38.66      1.68 o
   4   9   7        5.67        7.18      1.05 o
   0  10   7       16.47       18.08      1.54 o
   1  10   7       41.82       40.33      1.70 o
   2  10   7        2.09        1.10      0.69 o
   3  10   7        4.14        6.20      0.94 o
   0  11   7        0.67        1.18      1.27 o
   1  11   7        8.31       12.51      1.20 o
   2  11   7        7.98        8.33      1.09 o
   3  11   7        3.77        5.64      1.56 o
   0  12   7        9.94       10.23      1.64 o
   1  12   7        4.94        5.40      0.97 o
   2  12   7        4.75        6.09      1.25 o
   0  13   7        3.68        9.20      2.20 o
   0   0   8     1572.71     1611.91     19.81 o
   1   0   8      295.68      289.39      2.29 o
   2   0   8        1.94        1.30      0.29 o
   3   0   8        0.16       -0.11      0.35 o
   4   0   8       25.69       27.24      1.52 o
   5   0   8        8.22        6.80      1.15 o
   0   1   8      403.49      386.82      3.20 o
   1   1   8      545.79      546.19      2.23 o
   2   1   8       78.90       65.96      0.89 o
   3   1   8       30.21       26.89      0.63 o
   4   1   8       95.59       92.11      1.84 o
   5   1   8       17.63       17.23      1.15 o
   0   2   8        0.01       -0.02      0.25 o
   1   2   8      760.89      802.72      3.96 o
   2   2   8        8.71        9.77      0.33 o
   3   2   8       28.67       26.76      0.66 o
   4   2   8       13.87       14.42      0.76 o
   5   2   8        2.57        2.47      0.65 o
   0   3   8       35.00       36.40      1.09 o
   1   3   8       43.68       48.25      0.78 o
   2   3   8      194.48      188.33      1.89 o
   3   3   8       21.77       18.32      0.71 o
   4   3   8       39.84       40.15      1.29 o
   5   3   8        3.22        3.28      0.69 o
   0   4   8       73.46       70.70      1.28 o
   1   4   8      128.76      129.73      1.33 o
   2   4   8       43.84       40.73      0.68 o
   3   4   8      241.60      230.73      2.40 o
   4   4   8       41.61       46.33      1.46 o
   5   4   8        5.30        5.54      0.82 o
   0   5   8      207.46      210.19      2.33 o
   1   5   8      135.94      137.12      1.25 o
   2   5   8      273.16      261.94      2.07 o
   3   5   8       51.68       51.16      1.23 o
   4   5   8       63.19       66.74      1.81 o
   5   5   8        2.04        1.66      0.73 o
   0   6   8       11.17       13.07      0.64 o
   1   6   8       73.44       65.55      1.19 o
   2   6   8       45.59       47.73      1.09 o
   3   6   8       32.07       28.81      1.04 o
   4   6   8       11.13        9.93      0.79 o
   0   7   8       48.36       47.19      1.44 o
   1   7   8        3.36        2.83      0.51 o
   2   7   8      238.82      238.56      2.54 o
   3   7   8       89.93       86.54      2.00 o
   4   7   8        0.84        1.21      0.70 o
   0   8   8      136.43      136.21      2.52 o
   1   8   8      116.95      120.17      1.93 o
   2   8   8       31.77       27.61      1.20 o
   3   8   8       17.85       20.55      1.18 o
   4   8   8       14.99       16.82      1.32 o
   0   9   8        9.41       10.93      1.23 o
   1   9   8       62.07       55.40      1.58 o
   2   9   8        8.89        8.65      0.84 o
   3   9   8        5.81        7.02      0.95 o
   0  10   8       90.97       85.21      3.16 o
   1  10   8        5.03        3.35      0.80 o
   2  10   8        1.91        1.65      0.67 o
   3  10   8        4.42        4.16      0.87 o
   0  11   8        0.28       -0.07      1.04 o
   1  11   8        9.79        9.82      1.06 o
   2  11   8        8.31        6.55      1.18 o
   0  12   8       10.86       10.86      1.85 o
   1  12   8       10.38       12.49      1.30 o
   2  12   8       10.83       16.30      1.73 o
   1   0   9      139.43      143.29      1.48 o
   2   0   9        4.41        3.69      0.38 o
   3   0   9       72.82       79.32      2.19 o
   4   0   9        0.01        0.27      0.74 o
   5   0   9       24.66       28.63      1.98 o
   0   1   9      218.51      206.54      2.34 o
   1   1   9      143.34      152.01      1.13 o
   2   1   9       74.68       68.26      0.95 o
   3   1   9       10.20       10.49      0.45 o
   4   1   9      120.35      127.28      2.25 o
   5   1   9        3.23        1.56      0.60 o
   0   2   9       44.40       48.18      1.10 o
   1   2   9        1.42        2.93      0.24 o
   2   2   9       84.55       84.31      1.29 o
   3   2   9      260.25      259.97      2.51 o
   4   2   9        7.41        6.41      0.59 o
   5   2   9        6.30        5.87      0.79 o
   0   3   9       53.72       63.33      1.47 o
   1   3   9      487.47      497.38      2.78 o
   2   3   9       64.69       67.36      0.99 o
   3   3   9      259.06      242.89      2.37 o
   4   3   9       11.83        9.56      0.73 o
   5   3   9       16.51       14.26      1.07 o
   0   4   9     1846.65     1841.43      9.01 o
   1   4   9      155.41      156.77      1.50 o
   2   4   9      139.87      131.09      1.54 o
   3   4   9       59.71       58.53      1.27 o
   4   4   9       11.29        8.97      0.76 o
   5   4   9        4.11        4.28      0.79 o
   0   5   9      151.19      137.05      1.83 o
   1   5   9       11.23       10.87      0.60 o
   2   5   9       13.32       13.40      0.53 o
   3   5   9       15.56       10.91      0.69 o
   4   5   9        6.11        5.44      0.69 o
   0   6   9       85.31       80.87      1.57 o
   1   6   9        7.19        6.68      0.42 o
   2   6   9       70.22       67.60      1.32 o
   3   6   9        2.95        2.79      0.55 o
   4   6   9       32.51       34.85      1.39 o
   0   7   9        0.91        2.24      0.93 o
   1   7   9      273.78      268.35      2.74 o
   2   7   9       22.05       20.91      0.85 o
   3   7   9        2.32        2.26      0.55 o
   4   7   9       13.04       10.64      0.98 o
   0   8   9       27.41       27.10      1.19 o
   1   8   9      160.12      163.58      2.21 o
   2   8   9        7.45        6.06      0.71 o
   3   8   9       16.07       16.22      1.09 o
   4   8   9        2.69        3.88      0.84 o
   0   9   9       24.79       20.46      1.27 o
   1   9   9       17.49       15.04      0.86 o
   2   9   9       45.48       42.39      1.58 o
   3   9   9       20.13       23.63      1.37 o
   0  10   9        3.25        2.94      1.13 o
   1  10   9        3.99        4.59      0.78 o
   2  10   9        0.87        0.07      0.70 o
   3  10   9        3.79        5.77      1.05 o
   0  11   9        6.01        3.68      1.12 o
   1  11   9       19.48       21.74      1.40 o
   2  11   9        4.22        4.70      1.12 o
   0  12   9        8.15        5.29      1.38 o
   1  12   9        6.18        5.87      1.21 o
   0   0  10      254.71      249.33      3.61 o
   1   0  10      253.78      229.97      2.17 o
   2   0  10       10.34       10.49      0.49 o
   3   0  10        8.40        6.52      0.84 o
   4   0  10      146.30      145.39      3.56 o
   5   0  10        8.22        9.41      1.36 o
   0   1  10       96.70      103.30      1.76 o
   1   1  10       31.58       32.96      0.60 o
   2   1  10        3.94        4.62      0.30 o
   3   1  10       13.54       12.28      0.56 o
   4   1  10       10.76        9.68      0.74 o
   5   1  10        3.00        2.91      0.69 o
   0   2  10      104.65      105.65      1.78 o
   1   2  10       58.84       60.42      0.87 o
   2   2  10      111.86      103.45      1.36 o
   3   2  10      344.48      350.11      3.04 o
   4   2  10        7.86        6.53      0.65 o
   5   2  10        1.79        0.79      0.65 o
   0   3  10      312.72      307.79      3.44 o
   1   3  10      100.95       93.82      1.25 o
   2   3  10        2.68        1.43      0.31 o
   3   3  10       95.00      100.13      1.77 o
   4   3  10       85.64       82.86      1.97 o
   5   3  10       14.87       15.41      1.11 o
   0   4  10       68.79       65.98      1.72 o
   1   4  10       77.57       76.76      1.10 o
   2   4  10        8.83        7.84      0.44 o
   3   4  10       53.10       52.45      1.39 o
   4   4  10       86.87       86.86      2.05 o
   5   4  10        1.77        2.00      0.70 o
   0   5  10        8.03        7.07      1.00 o
   1   5  10       39.31       38.33      0.90 o
   2   5  10       40.08       37.32      0.90 o
   3   5  10      127.24      126.57      2.19 o
   4   5  10       22.24       17.54      1.06 o
   0   6  10       10.50        9.71      0.61 o
   1   6  10       38.61       40.04      0.98 o
   2   6  10       49.60       48.13      1.15 o
   3   6  10       13.55       12.39      0.78 o
   4   6  10       10.80       12.56      0.95 o
   0   7  10       67.99       64.48      1.67 o
   1   7  10       69.39       61.86      1.39 o
   2   7  10      185.30      189.55      2.44 o
   3   7  10       44.61       41.71      1.43 o
   4   7  10        2.54        4.38      0.79 o
   0   8  10      125.31      121.44      2.73 o
   1   8  10       90.42       88.57      1.73 o
   2   8  10        7.20        6.23      0.72 o
   3   8  10       16.09       15.04      1.09 o
   4   8  10       10.91       10.68      1.12 o
   0   9  10       37.39       38.90      1.68 o
   1   9  10       15.15       13.06      0.89 o
   2   9  10       50.25       48.36      1.77 o
   3   9  10        0.45        1.57      0.69 o
   0  10  10        2.22        2.01      1.06 o
   1  10  10       14.36       13.91      1.07 o
   2  10  10        7.98        7.39      0.91 o
   3  10  10        2.42        2.20      0.85 o
   0  11  10        0.89        0.65      1.11 o
   1  11  10        0.35        1.48      0.89 o
   2  11  10        3.74        5.85      1.08 o
   0  12  10       46.14       54.39      3.12 o
   1  12  10        1.71        2.76      0.93 o
   1   0  11       59.51       59.40      1.22 o
   2   0  11       17.24       18.24      0.78 o
   3   0  11      224.04      216.31      3.89 o
   4   0  11       98.36       97.68      2.85 o
   5   0  11        4.51        3.81      1.04 o
   0   1  11       54.34       53.89      1.42 o
   1   1  11      195.70      197.62      1.41 o
   2   1  11       52.42       53.77      0.84 o
   3   1  11       26.45       25.22      0.81 o
   4   1  11       48.98       53.73      1.61 o
   5   1  11        8.22        7.55      0.93 o
   0   2  11       70.82       74.31      1.58 o
   1   2  11       86.43       77.04      1.07 o
   2   2  11       42.82       47.02      0.98 o
   3   2  11       48.39       48.22      1.21 o
   4   2  11        9.40       10.30      0.83 o
   5   2  11        7.79        7.19      0.91 o
   0   3  11      624.38      621.18      4.87 o
   1   3  11       28.87       28.99      0.79 o
   2   3  11       89.45       84.43      1.26 o
   3   3  11       50.24       52.55      1.43 o
   4   3  11       16.87       13.11      0.91 o
   5   3  11        0.85       -0.01      0.65 o
   0   4  11        0.62        1.51      0.52 o
   1   4  11       47.02       48.42      1.04 o
   2   4  11      161.78      159.44      1.95 o
   3   4  11       24.24       25.23      1.04 o
   4   4  11       23.70       24.04      1.22 o
   0   5  11        2.46        1.85      0.69 o
   1   5  11       71.80       72.08      1.29 o
   2   5  11       22.43       21.81      0.85 o
   3   5  11       27.22       27.03      1.09 o
   4   5  11       26.71       20.96      1.13 o
   0   6  11      172.37      170.93      2.86 o
   1   6  11      138.39      133.00      1.77 o
   2   6  11      171.42      162.86      2.18 o
   3   6  11        3.83        4.56      0.60 o
   4   6  11        4.06        5.02      0.72 o
   0   7  11       74.78       70.18      2.00 o
   1   7  11      149.76      151.90      2.03 o
   2   7  11       39.36       42.70      1.25 o
   3   7  11       15.41       19.32      1.03 o
   4   7  11        5.18        6.48      0.90 o
   0   8  11       48.66       45.63      1.70 o
   1   8  11       42.83       35.64      1.20 o
   2   8  11       14.00       12.93      0.93 o
   3   8  11        2.76        3.12      0.67 o
   0   9  11       11.09       12.50      1.14 o
   1   9  11       49.50       47.16      1.63 o
   2   9  11       10.44        7.41      0.91 o
   3   9  11        6.70        8.59      0.96 o
   0  10  11        0.09        1.25      1.00 o
   1  10  11        2.96        2.71      0.79 o
   2  10  11       15.16       15.04      1.26 o
   0  11  11       12.58       15.53      1.76 o
   1  11  11        1.49        1.76      0.96 o
   2  11  11        1.47        2.47      0.99 o
   0  12  11       17.05       18.68      2.30 o
   0   0  12       99.84       88.60      2.39 o
   1   0  12       47.12       43.23      1.11 o
   2   0  12       25.67       25.14      0.82 o
   3   0  12       10.10       11.85      0.99 o
   4   0  12        0.60        1.45      0.77 o
   5   0  12        0.26        0.63      0.95 o
   0   1  12       59.74       64.52      1.61 o
   1   1  12      213.30      212.59      1.53 o
   2   1  12       52.89       51.54      0.89 o
   3   1  12       16.92       15.01      0.76 o
   4   1  12        0.69        0.72      0.55 o
   5   1  12        9.50       11.45      1.09 o
   0   2  12      238.96      244.55      2.98 o
   1   2  12       24.15       21.18      0.62 o
   2   2  12       65.14       55.07      0.95 o
   3   2  12       40.26       40.31      1.28 o
   4   2  12       17.73       18.04      1.06 o
   0   3  12       25.19       23.75      1.06 o
   1   3  12      225.18      218.93      2.21 o
   2   3  12      106.98      104.39      1.46 o
   3   3  12        9.93       10.80      0.74 o
   4   3  12       34.38       37.36      1.48 o
   0   4  12       45.29       49.96      1.58 o
   1   4  12        6.56        6.09      0.74 o
   2   4  12        0.06        0.33      0.43 o
   3   4  12       54.50       52.04      1.55 o
   4   4  12       13.38       14.00      0.96 o
   0   5  12        1.42        1.96      0.70 o
   1   5  12       35.11       35.84      1.06 o
   2   5  12       12.42       11.04      0.64 o
   3   5  12       27.37       27.81      1.14 o
   4   5  12        0.40        1.14      0.68 o
   0   6  12       22.05       20.57      1.20 o
   1   6  12      127.63      117.92      1.77 o
   2   6  12        5.90        5.51      0.70 o
   3   6  12       37.72       34.22      1.27 o
   4   6  12       30.71       33.57      1.66 o
   0   7  12      217.59      220.56      3.80 o
   1   7  12       32.42       34.92      1.05 o
   2   7  12       17.47       19.12      0.94 o
   3   7  12        4.61        3.17      0.63 o
   4   7  12       14.64       16.55      1.22 o
   0   8  12       78.01       71.48      2.39 o
   1   8  12       38.83       38.56      1.31 o
   2   8  12        3.77        3.78      0.66 o
   3   8  12        0.20        0.53      0.67 o
   0   9  12       21.84       21.32      1.60 o
   1   9  12        2.42        3.16      0.71 o
   2   9  12        8.48        7.98      0.98 o
   3   9  12        2.84        2.10      0.82 o
   0  10  12        1.51        0.28      1.06 o
   1  10  12        0.27        0.84      0.83 o
   2  10  12        5.08        4.79      0.93 o
   0  11  12        2.00        2.25      1.74 o
   1  11  12        3.15        4.54      1.01 o
   1   0  13        8.65        7.17      0.56 o
   2   0  13      102.47       89.50      1.92 o
   3   0  13       25.83       26.07      1.39 o
   4   0  13       71.27       72.88      2.76 o
   0   1  13       47.73       42.46      1.31 o
   1   1  13      105.27      102.71      1.17 o
   2   1  13       96.92       93.66      1.31 o
   3   1  13       91.66       94.30      2.02 o
   4   1  13        8.02        6.43      0.72 o
   0   2  13       74.17       74.34      1.78 o
   1   2  13       37.71       35.71      0.94 o
   2   2  13      129.89      133.12      1.62 o
   3   2  13       24.12       23.65      1.03 o
   4   2  13       88.73       87.61      2.30 o
   0   3  13        0.68        0.36      0.46 o
   1   3  13       58.02       50.68      1.10 o
   2   3  13      143.85      141.78      1.80 o
   3   3  13       17.68       16.68      0.95 o
   4   3  13       27.85       26.15      1.28 o
   0   4  13        6.58        4.37      0.56 o
   1   4  13      118.35      110.51      1.75 o
   2   4  13       28.65       28.97      0.90 o
   3   4  13       23.11       19.24      1.04 o
   4   4  13       10.24        6.65      0.82 o
   0   5  13      184.28      181.67      3.07 o
   1   5  13       82.14       83.85      1.58 o
   2   5  13        5.12        6.85      0.60 o
   3   5  13       23.92       24.25      1.20 o
   4   5  13       13.75       18.43      1.12 o
   0   6  13       21.60       21.12      1.20 o
   1   6  13      165.55      164.62      2.30 o
   2   6  13        8.19        5.68      0.61 o
   3   6  13       10.62       11.37      0.85 o
   4   6  13       10.95       11.85      1.09 o
   0   7  13      485.61      470.84      6.78 o
   1   7  13        4.13        3.37      0.54 o
   2   7  13       19.15       16.55      0.93 o
   3   7  13        4.72        2.86      0.67 o
   0   8  13        2.04        2.68      0.79 o
   1   8  13       31.39       27.69      1.20 o
   2   8  13       12.75       11.34      0.94 o
   3   8  13       39.76       43.50      1.74 o
   0   9  13       25.22       24.88      1.78 o
   1   9  13       10.13       10.56      0.88 o
   2   9  13        8.00        7.00      0.92 o
   3   9  13        4.67        4.69      0.87 o
   0  10  13        1.45        2.01      1.41 o
   1  10  13       14.28       11.14      1.14 o
   2  10  13        1.98        3.23      1.15 o
   0  11  13       52.99       57.09      3.59 o
   1  11  13        4.42        7.31      1.09 o
   0   0  14       18.90       24.82      1.61 o
   1   0  14       24.25       25.20      0.98 o
   2   0  14      113.71      113.46      2.37 o
   3   0  14        1.47        0.94      0.73 o
   4   0  14        0.16        0.76      0.86 o
   0   1  14       34.71       30.24      1.18 o
   1   1  14       90.33       96.37      1.20 o
   2   1  14       28.57       24.77      0.76 o
   3   1  14       21.67       20.79      1.00 o
   4   1  14       10.08       11.35      0.95 o
   0   2  14        3.64        4.06      0.51 o
   1   2  14      148.28      143.77      1.66 o
   2   2  14        1.18        0.47      0.53 o
   3   2  14       11.98       14.70      0.98 o
   4   2  14       11.12       10.87      0.91 o
   0   3  14        4.09        3.94      0.58 o
   1   3  14      107.04      104.91      1.67 o
   2   3  14       40.67       36.62      0.98 o
   3   3  14       15.89       16.35      1.03 o
   4   3  14       12.70       13.82      1.00 o
   0   4  14       47.21       44.69      1.65 o
   1   4  14       15.95       16.97      0.79 o
   2   4  14       65.72       66.84      1.40 o
   3   4  14       25.29       21.41      1.14 o
   4   4  14        4.87        4.82      0.69 o
   0   5  14        9.50        7.73      1.12 o
   1   5  14       33.60       31.19      1.04 o
   2   5  14        9.83        8.96      0.70 o
   3   5  14       14.24       13.36      0.93 o
   4   5  14        3.46        2.68      0.72 o
   0   6  14       29.16       29.24      1.40 o
   1   6  14       26.54       27.43      1.02 o
   2   6  14        3.77        3.41      0.59 o
   3   6  14        5.99        8.12      0.79 o
   4   6  14       21.51       24.34      1.47 o
   0   7  14        0.93        2.05      0.85 o
   1   7  14        0.47        0.18      0.66 o
   2   7  14       13.17       13.22      0.88 o
   3   7  14       11.89       12.61      0.99 o
   0   8  14       10.36       12.56      1.44 o
   1   8  14        5.00        4.29      0.91 o
   2   8  14       14.04       13.33      0.98 o
   3   8  14       15.33       14.98      1.18 o
   0   9  14       30.31       28.14      1.97 o
   1   9  14        0.25        0.68      0.68 o
   2   9  14        4.26        4.06      0.82 o
   0  10  14       42.55       42.78      3.08 o
   1  10  14       13.74       15.39      1.34 o
   2  10  14        0.15       -1.06      0.95 o
   0  11  14       46.98       54.40      4.41 o
   1   0  15       78.81       83.04      1.79 o
   2   0  15       23.80       26.58      1.34 o
   3   0  15       49.98       54.80      2.74 o
   4   0  15       27.29       24.81      1.90 o
   0   1  15        0.19        0.27      0.56 o
   1   1  15      184.56      175.74      1.81 o
   2   1  15        5.94        5.14      0.50 o
   3   1  15       37.87       38.44      1.41 o
   4   1  15       40.74       44.36      1.74 o
   0   2  15        7.14        7.11      0.68 o
   1   2  15       40.87       43.70      0.97 o
   2   2  15        5.28        5.30      0.54 o
   3   2  15       14.20       14.91      0.97 o
   4   2  15        1.65        2.02      0.75 o
   0   3  15        0.27       -0.66      0.57 o
   1   3  15       44.47       41.24      1.14 o
   2   3  15       16.14       13.14      0.69 o
   3   3  15        4.78        4.58      0.69 o
   4   3  15       21.16       24.43      1.30 o
   0   4  15      317.37      303.84      4.95 o
   1   4  15        9.24        7.77      0.64 o
   2   4  15        8.22        8.09      0.68 o
   3   4  15        3.93        3.31      0.66 o
   4   4  15        2.93        4.21      0.81 o
   0   5  15      237.54      225.38      4.00 o
   1   5  15       27.77       27.03      1.00 o
   2   5  15       36.35       31.72      1.25 o
   3   5  15       15.56       14.07      1.00 o
   4   5  15        0.71       -0.54      0.68 o
   0   6  15      103.13      105.13      3.03 o
   1   6  15       35.08       35.84      1.24 o
   2   6  15       29.15       30.12      1.28 o
   3   6  15       15.22       13.73      1.06 o
   0   7  15       18.02       14.98      1.39 o
   1   7  15       10.51       11.30      1.11 o
   2   7  15        6.35        5.81      0.71 o
   3   7  15        8.55        9.23      1.03 o
   0   8  15       36.00       41.80      2.19 o
   1   8  15       14.59       16.68      1.03 o
   2   8  15        0.58        2.28      0.91 o
   3   8  15        9.28        9.46      1.06 o
   0   9  15        6.29        3.75      1.36 o
   1   9  15        8.72        7.79      0.87 o
   2   9  15        3.15        2.08      0.93 o
   0  10  15        2.06        1.22      1.43 o
   1  10  15        5.41        7.04      1.18 o
   0   0  16      143.00      157.03      4.24 o
   1   0  16       22.66       23.03      1.06 o
   2   0  16        0.46        0.58      0.73 o
   3   0  16        0.08        0.62      0.93 o
   4   0  16        8.50        9.97      1.41 o
   0   1  16       15.24       16.52      1.06 o
   1   1  16       65.57       63.13      1.30 o
   2   1  16        4.24        2.96      0.50 o
   3   1  16       64.20       62.96      1.91 o
   4   1  16        1.77        2.10      0.81 o
   0   2  16       40.41       39.53      1.73 o
   1   2  16       13.47       13.40      0.72 o
   2   2  16       10.74       11.55      0.73 o
   3   2  16       13.37       13.63      0.95 o
   4   2  16        9.79        9.55      0.92 o
   0   3  16      134.08      134.78      3.18 o
   1   3  16       66.63       65.65      1.44 o
   2   3  16       17.98       15.38      0.82 o
   3   3  16        8.54        7.84      0.81 o
   4   3  16        4.44        5.86      0.83 o
   0   4  16        0.23       -0.42      0.85 o
   1   4  16       67.43       66.68      1.59 o
   2   4  16        6.74        6.34      0.66 o
   3   4  16        9.61        8.62      0.88 o
   4   4  16       20.75       20.03      1.24 o
   0   5  16       42.29       45.63      1.94 o
   1   5  16       33.15       34.33      1.36 o
   2   5  16        1.98        2.64      0.63 o
   3   5  16        2.65        2.94      0.76 o
   0   6  16        9.97       10.66      1.16 o
   1   6  16       16.44       18.52      0.98 o
   2   6  16        8.55        8.57      0.82 o
   3   6  16        2.81        3.83      0.79 o
   0   7  16        4.32        4.26      0.94 o
   1   7  16        2.44        3.52      0.74 o
   2   7  16        2.34        1.62      0.73 o
   3   7  16       10.47       13.62      1.24 o
   0   8  16        3.27        5.78      1.00 o
   1   8  16       40.85       43.02      1.62 o
   2   8  16        3.73        5.28      0.91 o
   0   9  16       81.32       75.15      3.27 o
   1   9  16        0.81        1.25      0.89 o
   2   9  16        0.88        1.08      0.99 o
   0  10  16       16.19       21.96      2.40 o
   1   0  17       33.47       35.86      1.50 o
   2   0  17        3.07        3.58      0.81 o
   3   0  17       69.59       79.04      3.39 o
   4   0  17        8.36       15.12      1.66 o
   0   1  17       73.53       73.65      2.12 o
   1   1  17       10.34       11.10      0.69 o
   2   1  17       26.38       23.88      1.02 o
   3   1  17       20.11       21.08      1.32 o
   4   1  17       41.67       47.25      1.91 o
   0   2  17        8.83       11.12      1.12 o
   1   2  17       92.83       91.79      1.78 o
   2   2  17       33.96       36.19      1.25 o
   3   2  17        2.87        2.74      0.68 o
   4   2  17        0.62        0.50      0.83 o
   0   3  17        9.12       10.20      1.10 o
   1   3  17       44.42       46.93      1.26 o
   2   3  17       25.35       22.66      1.11 o
   3   3  17        0.79        1.08      0.64 o
   0   4  17       74.57       72.95      2.63 o
   1   4  17       51.42       48.43      1.36 o
   2   4  17       20.23       18.76      1.00 o
   3   4  17        0.62        0.27      0.66 o
   0   5  17        2.59        2.07      0.89 o
   1   5  17       26.44       25.80      1.06 o
   2   5  17       27.39       27.03      1.32 o
   3   5  17        9.19        9.25      0.90 o
   0   6  17       73.95       71.28      2.50 o
   1   6  17        0.43        0.86      0.58 o
   2   6  17        4.63        4.65      0.97 o
   3   6  17        5.91        5.56      0.81 o
   0   7  17        7.20        8.53      1.17 o
   1   7  17        1.56        3.18      0.76 o
   2   7  17        1.00        2.22      0.81 o
   0   8  17        1.02        1.06      0.89 o
   1   8  17       12.58       14.93      1.10 o
   2   8  17        0.99        1.78      0.88 o
   0   9  17       22.16       23.57      1.93 o
   1   9  17       12.71       13.28      1.43 o
   0   0  18      345.33      332.65      6.45 o
   1   0  18        0.21        0.50      0.68 o
   2   0  18        5.27        6.24      0.91 o
   3   0  18        0.18        2.67      1.14 o
   0   1  18        0.46        2.14      0.67 o
   1   1  18        4.19        4.48      0.59 o
   2   1  18        7.43        6.25      0.66 o
   3   1  18        0.99        1.63      0.75 o
   0   2  18       63.96       68.13      2.23 o
   1   2  18        7.58        8.19      0.72 o
   2   2  18        5.09        4.66      0.65 o
   3   2  18        4.14        4.19      0.84 o
   0   3  18        0.22        0.71      0.71 o
   1   3  18       36.18       38.23      1.34 o
   2   3  18        1.28        2.15      0.68 o
   3   3  18        9.23        9.94      0.92 o
   0   4  18       83.92       86.87      2.73 o
   1   4  18        3.45        3.55      0.60 o
   2   4  18       10.09       10.31      0.88 o
   3   4  18       10.05       11.15      0.97 o
   0   5  18       11.04       10.75      1.16 o
   1   5  18        9.43        9.26      0.76 o
   2   5  18       10.09        9.92      0.96 o
   3   5  18       10.40       10.83      1.04 o
   0   6  18        2.45        1.15      0.91 o
   1   6  18        8.31        8.78      0.88 o
   2   6  18        2.37        2.95      0.78 o
   0   7  18        5.73        5.77      1.04 o
   1   7  18       11.13       12.35      0.95 o
   2   7  18        1.02        2.62      0.87 o
   0   8  18       22.22       24.38      1.79 o
   1   8  18        0.11        1.12      1.02 o
   0   9  18        0.70        1.20      1.20 o
   1   0  19       34.59       34.24      1.67 o
   2   0  19        1.69        1.17      0.74 o
   3   0  19        4.39        5.56      1.37 o
   0   1  19       11.28       11.25      1.03 o
   1   1  19       61.25       68.41      1.67 o
   2   1  19        2.36        3.42      0.58 o
   3   1  19       27.05       33.01      1.67 o
   0   2  19       49.37       51.72      2.20 o
   1   2  19       10.15        8.87      0.76 o
   2   2  19        5.29        6.01      0.74 o
   3   2  19        3.37        6.17      1.04 o
   0   3  19        1.68        1.42      0.90 o
   1   3  19       11.21       11.65      0.84 o
   2   3  19        0.33        1.35      0.72 o
   3   3  19        1.15        1.68      0.77 o
   0   4  19       27.49       28.12      1.65 o
   1   4  19       24.66       21.12      1.10 o
   2   4  19        4.68        5.88      0.78 o
   3   4  19        4.20        4.52      0.78 o
   0   5  19       49.66       50.63      2.21 o
   1   5  19        3.69        3.16      0.61 o
   2   5  19        4.48        6.91      0.91 o
   0   6  19       13.26       13.04      1.30 o
   1   6  19       18.13       18.08      1.10 o
   2   6  19       20.28       27.65      1.53 o
   0   7  19       34.71       36.24      2.03 o
   1   7  19        3.86        4.03      1.10 o
   0   8  19        0.62        2.74      1.00 o
   0   0  20      117.16      110.81      4.67 o
   1   0  20       61.04       66.46      2.50 o
   2   0  20       10.18       10.06      1.20 o
   3   0  20        0.41        1.32      1.14 o
   0   1  20       15.10       15.60      1.46 o
   1   1  20       12.12       14.60      0.91 o
   2   1  20        4.32        4.83      0.67 o
   3   1  20       13.40       20.30      1.40 o
   0   2  20       94.06       94.49      3.23 o
   1   2  20       16.82       15.58      0.91 o
   2   2  20        0.50        0.39      0.60 o
   3   2  20        7.33       10.49      1.07 o
   0   3  20        1.50        0.12      0.81 o
   1   3  20       26.16       23.66      1.22 o
   2   3  20        1.70        0.99      0.68 o
   0   4  20        6.43        5.42      1.00 o
   1   4  20        6.63        5.79      0.77 o
   2   4  20        0.62        0.90      0.76 o
   0   5  20        0.90        1.04      0.92 o
   1   5  20        7.99        5.27      0.80 o
   2   5  20       11.66       15.82      1.17 o
   0   6  20        0.36        0.84      0.95 o
   1   6  20        5.30        5.16      0.84 o
   0   7  20        1.93        2.09      0.96 o
   1   7  20        5.50        5.32      1.17 o
   1   0  21        5.74        7.27      1.20 o
   2   0  21        0.77        2.17      1.29 o
   0   1  21        0.45        0.57      0.86 o
   1   1  21       29.91       31.64      1.38 o
   2   1  21        0.23        1.52      0.70 o
   0   2  21       12.11       16.34      1.54 o
   1   2  21        5.21        4.91      0.74 o
   2   2  21        0.38        0.94      0.72 o
   0   3  21       37.89       38.71      2.15 o
   1   3  21        4.38        4.94      0.73 o
   2   3  21        6.66        8.16      1.01 o
   0   4  21       28.93       33.33      2.02 o
   1   4  21        5.70        6.52      0.87 o
   2   4  21        5.56        6.88      0.98 o
   0   5  21        2.04        3.24      1.00 o
   1   5  21        7.61        8.04      0.93 o
   0   6  21        9.13       10.81      1.31 o
   1   6  21        0.69        1.13      0.90 o
   0   0  22       11.45       12.45      1.93 o
   1   0  22       14.12       13.50      1.40 o
   2   0  22        0.81        2.06      1.14 o
   0   1  22        8.28        6.97      1.12 o
   1   1  22       28.80       30.84      1.45 o
   2   1  22       20.90       24.50      1.38 o
   0   2  22        0.10        0.49      0.94 o
   1   2  22       10.56        9.91      0.94 o
   2   2  22        4.09        6.05      0.91 o
   0   3  22       12.32       13.48      1.41 o
   1   3  22        0.77        1.12      0.70 o
   0   4  22        5.44        7.55      1.14 o
   1   4  22        2.51        3.11      0.82 o
   0   5  22        0.02        0.79      1.12 o
   1   0  23        3.22        2.25      1.10 o
   0   1  23        0.00        1.70      1.06 o
   1   1  23       11.49       13.51      1.19 o
   0   2  23        0.06        0.32      0.99 o
   1   2  23        1.66        1.83      0.83 o
   0   3  23        0.98        2.42      1.07 o
 
